# Supplementary material for: Barriers and facilitators of early postpartum modern contraceptive method uptake in Dessie and Kombolcha City zones, northeast Ethiopia: Conventional content analysis qualitative study
Source: PLoS One. 2024 Jul 17;19(7):e0305971. doi: 10.1371/journal.pone.0305971 (PMC11253950; doi:10.1371/journal.pone.0305971)
Supplement: S1 Dataset — (ZIP) [file pone.0305971.s001.zip]

Archive with 21 entries (20 files):
- Supporting information file/Barriers to EPPFP service uptake.sav
- Supporting information file/Barriers to EPPFP.atlcb
- Supporting information file/IDI_KII and FGD Transcriptions/
- Supporting information file/IDI_KII and FGD Transcriptions/FGD_Transcription_BW_1_Niguss Cherie.docx
- Supporting information file/IDI_KII and FGD Transcriptions/FGD_Transcription_Kocha 05_5_Niguss Cherie.docx
- Supporting information file/IDI_KII and FGD Transcriptions/FGD_Transcription_Kocha o3_4_Niguss Cherie.docx
- Supporting information file/IDI_KII and FGD Transcriptions/FGD_Transcription_Kurkur_2_Niguss Cherie.docx
- Supporting information file/IDI_KII and FGD Transcriptions/FGD_Transcription_Segno_3_Niguss Cherie1.docx
- Supporting information file/IDI_KII and FGD Transcriptions/KII_Transcription_BW_01_Niguss Cherie.docx
- Supporting information file/IDI_KII and FGD Transcriptions/KII_Transcription_BW_02_Niguss Cherie.docx
- Supporting information file/IDI_KII and FGD Transcriptions/KII_Transcription_BW_11_Niguss Cherie.docx
- Supporting information file/IDI_KII and FGD Transcriptions/KII_Transcription_Hotie_03_Niguss Cherie.docx
- Supporting information file/IDI_KII and FGD Transcriptions/KII_Transcription_Hotie_04_Niguss Cherie .docx
- Supporting information file/IDI_KII and FGD Transcriptions/KII_Transcription_K02_05_Niguss Cherie.docx
- Supporting information file/IDI_KII and FGD Transcriptions/KII_Transcription_K02_13_Niguss.docx
- Supporting information file/IDI_KII and FGD Transcriptions/KII_Transcription_K03_06_Niguss Cherie.docx
- Supporting information file/IDI_KII and FGD Transcriptions/KII_Transcription_K03_07_Niguss Cherie.docx
- Supporting information file/IDI_KII and FGD Transcriptions/KII_Transcription_K05_08_Niguss Cherie.docx
- Supporting information file/IDI_KII and FGD Transcriptions/KII_Transcription_Kurkur_12_Niguss .docx
- Supporting information file/IDI_KII and FGD Transcriptions/KII_Transcription_Segno_09_Niguss Cherie.docx
- Supporting information file/IDI_KII and FGD Transcriptions/KII_Transcription_segno_10_Niguss Cherie.docx
